# Supplementary material for: Analysis of the Composition of Deinagkistrodon acutus Snake Venom Based on Proteomics, and Its Antithrombotic Activity and Toxicity Studies
Source: Molecules. 2022 Mar 29;27(7):2229. doi: 10.3390/molecules27072229 (PMC9000436; doi:10.3390/molecules27072229)
Supplement: Supplementary file 1 [file molecules-27-02229-s001.zip › molecules-1609315-supplementary/Supplemental Table S1 snak_KEGG2Protein_report.xlsx]

## Sheet: sheet1
Pathway ID	Pathway Name	Category	Class	Hyperlink	Protein Number	Proteins
ko04142	Lysosome	Cellular Processes	Transport and catabolism	https://www.kegg.jp/kegg-bin/show_pathway?map04142	20	AHJ80885.1:K01513;XP_007425996.1:K08069;JAI09046.1:K01513;XP_015677773.1:K01197;JAS04520.1:K19970;JAV01884.1:K01513;BAN89425.1:K01513;JAV01892.1:K01197;YP_002317299.1:K03879;XP_015675625.1:K12373;BAP39928.1:K01513;XP_015679695.1:K00432;sp|Q1ZY03.1|PA2B_DEIAC:K01047;AAL36975.1:K01047;CAJ85790.1:K01047;JAS05143.1:K19970;JAS04365.1:K19970;ETE64703.1:K12373;ETE58001.1:K08069;JAS05450.1:K01513
ko04145	Phagosome	Cellular Processes	Transport and catabolism	https://www.kegg.jp/kegg-bin/show_pathway?map04145	9	JAS04365.1:K19970;BAN89425.1:K01513;JAS05143.1:K19970;JAS05450.1:K01513;JAI09046.1:K01513;AHJ80885.1:K01513;BAP39928.1:K01513;JAV01884.1:K01513;JAS04520.1:K19970
ko04137	Mitophagy - animal	Cellular Processes	Transport and catabolism	https://www.kegg.jp/kegg-bin/show_pathway?map04137	9	AHJ80885.1:K01513;BAP39928.1:K01513;JAI09046.1:K01513;JAS04520.1:K19970;JAV01884.1:K01513;JAS05143.1:K19970;BAN89425.1:K01513;JAS04365.1:K19970;JAS05450.1:K01513
ko03010	Ribosome	Genetic Information Processing	Translation	https://www.kegg.jp/kegg-bin/show_pathway?map03010	9	JAI09046.1:K01513;AHJ80885.1:K01513;BAP39928.1:K01513;JAV01884.1:K01513;JAS04520.1:K19970;JAS04365.1:K19970;BAN89425.1:K01513;JAS05143.1:K19970;JAS05450.1:K01513
ko04080	Neuroactive ligand-receptor interaction	Environmental Information Processing	Signaling molecules and interaction	https://www.kegg.jp/kegg-bin/show_pathway?map04080	9	AAF76380.1:K01312,K09620,K09640;AFR11355.1:K01312,K09620,K09640;AAW56633.1:K01312,K09620,K09640;AAF76378.1:K01312,K09640,K09620;sp|Q5W958.1|VSP20_BOTJA:K01312,K09640,K09620;CAB46431.1:K09620,K09640,K01312;JAS04420.1:K09620,K09640,K01312;AAF76377.1:K09640,K09620,K01312;JAS04275.1:K09640,K09620,K01312
ko04060	Cytokine-cytokine receptor interaction	Environmental Information Processing	Signaling molecules and interaction	https://www.kegg.jp/kegg-bin/show_pathway?map04060	8	XP_007425996.1:K08069;AHJ80885.1:K01513;BAP39928.1:K01513;JAI09046.1:K01513;JAV01884.1:K01513;BAN89425.1:K01513;ETE58001.1:K08069;JAS05450.1:K01513
ko04015	Rap1 signaling pathway	Environmental Information Processing	Signal transduction	https://www.kegg.jp/kegg-bin/show_pathway?map04015	7	JAV01892.1:K01197;BAN82088.1:K12382;AFJ49874.1:K01158;AFJ50205.1:K12383;XP_015677773.1:K01197;ETE64703.1:K12373;XP_015675625.1:K12373
ko04020	Calcium signaling pathway	Environmental Information Processing	Signal transduction	https://www.kegg.jp/kegg-bin/show_pathway?map04020	6	JAI09046.1:K01513;BAP39928.1:K01513;AHJ80885.1:K01513;BAN89425.1:K01513;JAV01884.1:K01513;JAS05450.1:K01513
ko04010	MAPK signaling pathway	Environmental Information Processing	Signal transduction	https://www.kegg.jp/kegg-bin/show_pathway?map04010	6	JAV01884.1:K01513;JAS05450.1:K01513;JAI09046.1:K01513;BAN89425.1:K01513;AHJ80885.1:K01513;BAP39928.1:K01513
ko04390	Hippo signaling pathway	Environmental Information Processing	Signal transduction	https://www.kegg.jp/kegg-bin/show_pathway?map04390	4	AAL36975.1:K01047;XP_015679695.1:K00432;sp|Q1ZY03.1|PA2B_DEIAC:K01047;CAJ85790.1:K01047
ko00230	Purine metabolism	Metabolism	Nucleotide metabolism	https://www.kegg.jp/kegg-bin/show_pathway?map00230	4	XP_015677773.1:K01197;XP_015675625.1:K12373;ETE64703.1:K12373;JAV01892.1:K01197
ko00240	Pyrimidine metabolism	Metabolism	Nucleotide metabolism	https://www.kegg.jp/kegg-bin/show_pathway?map00240	3	CAJ85790.1:K01047;sp|Q1ZY03.1|PA2B_DEIAC:K01047;AAL36975.1:K01047
ko05014	Amyotrophic lateral sclerosis	Human Diseases	Neurodegenerative disease	https://www.kegg.jp/kegg-bin/show_pathway?map05014	3	AAL36975.1:K01047;CAJ85790.1:K01047;sp|Q1ZY03.1|PA2B_DEIAC:K01047
ko05022	Pathways of neurodegeneration - multiple diseases	Human Diseases	Neurodegenerative disease	https://www.kegg.jp/kegg-bin/show_pathway?map05022	3	CAJ85790.1:K01047;sp|Q1ZY03.1|PA2B_DEIAC:K01047;AAL36975.1:K01047
ko05012	Parkinson disease	Human Diseases	Neurodegenerative disease	https://www.kegg.jp/kegg-bin/show_pathway?map05012	3	AAK26430.1:K06468,K06560,K22244;JAA97901.1:K05692;XP_015685344.1:K06560,K22244
ko05010	Alzheimer disease	Human Diseases	Neurodegenerative disease	https://www.kegg.jp/kegg-bin/show_pathway?map05010	3	sp|Q1ZY03.1|PA2B_DEIAC:K01047;CAJ85790.1:K01047;AAL36975.1:K01047
ko05016	Huntington disease	Human Diseases	Neurodegenerative disease	https://www.kegg.jp/kegg-bin/show_pathway?map05016	3	sp|Q1ZY03.1|PA2B_DEIAC:K01047;CAJ85790.1:K01047;AAL36975.1:K01047
ko05020	Prion disease	Human Diseases	Neurodegenerative disease	https://www.kegg.jp/kegg-bin/show_pathway?map05020	2	ETE64703.1:K12373;XP_015675625.1:K12373
ko04723	Retrograde endocannabinoid signaling	Organismal Systems	Nervous system	https://www.kegg.jp/kegg-bin/show_pathway?map04723	2	XP_015675625.1:K12373;ETE64703.1:K12373
ko00480	Glutathione metabolism	Metabolism	Metabolism of other amino acids	https://www.kegg.jp/kegg-bin/show_pathway?map00480	2	JAA97901.1:K05692;YP_002317299.1:K03879
ko00760	Nicotinate and nicotinamide metabolism	Metabolism	Metabolism of cofactors and vitamins	https://www.kegg.jp/kegg-bin/show_pathway?map00760	2	XP_013929631.1:K02927;YP_002317299.1:K03879
ko00770	Pantothenate and CoA biosynthesis	Metabolism	Metabolism of cofactors and vitamins	https://www.kegg.jp/kegg-bin/show_pathway?map00770	2	XP_013929631.1:K02927;YP_002317299.1:K03879
ko00740	Riboflavin metabolism	Metabolism	Metabolism of cofactors and vitamins	https://www.kegg.jp/kegg-bin/show_pathway?map00740	2	YP_002317299.1:K03879;JAA97901.1:K05692
ko00590	Arachidonic acid metabolism	Metabolism	Lipid metabolism	https://www.kegg.jp/kegg-bin/show_pathway?map00590	2	JAG68117.1:K10425;JAA97901.1:K05692
ko00592	alpha-Linolenic acid metabolism	Metabolism	Lipid metabolism	https://www.kegg.jp/kegg-bin/show_pathway?map00592	2	XP_015675625.1:K12373;ETE64703.1:K12373
ko00565	Ether lipid metabolism	Metabolism	Lipid metabolism	https://www.kegg.jp/kegg-bin/show_pathway?map00565	2	ETE64703.1:K12373;XP_015675625.1:K12373
ko00564	Glycerophospholipid metabolism	Metabolism	Lipid metabolism	https://www.kegg.jp/kegg-bin/show_pathway?map00564	2	ETE64703.1:K12373;XP_015675625.1:K12373
ko00591	Linoleic acid metabolism	Metabolism	Lipid metabolism	https://www.kegg.jp/kegg-bin/show_pathway?map00591	2	JAV01886.1:K02582;JAA97901.1:K05692
ko00600	Sphingolipid metabolism	Metabolism	Lipid metabolism	https://www.kegg.jp/kegg-bin/show_pathway?map00600	1	JAA97901.1:K05692
ko05167	Kaposi sarcoma-associated herpesvirus infection	Human Diseases	Infectious disease: viral	https://www.kegg.jp/kegg-bin/show_pathway?map05167	1	XP_015679695.1:K00432
ko05171	Coronavirus disease - COVID-19	Human Diseases	Infectious disease: viral	https://www.kegg.jp/kegg-bin/show_pathway?map05171	1	JAA97901.1:K05692
ko05164	Influenza A	Human Diseases	Infectious disease: viral	https://www.kegg.jp/kegg-bin/show_pathway?map05164	1	XP_013929631.1:K02927
ko05132	Salmonella infection	Human Diseases	Infectious disease: bacterial	https://www.kegg.jp/kegg-bin/show_pathway?map05132	1	XP_013929631.1:K02927
ko05135	Yersinia infection	Human Diseases	Infectious disease: bacterial	https://www.kegg.jp/kegg-bin/show_pathway?map05135	1	BAN82088.1:K12382
ko05100	Bacterial invasion of epithelial cells	Human Diseases	Infectious disease: bacterial	https://www.kegg.jp/kegg-bin/show_pathway?map05100	1	JAA97901.1:K05692
ko04611	Platelet activation	Organismal Systems	Immune system	https://www.kegg.jp/kegg-bin/show_pathway?map04611	1	YP_002317299.1:K03879
ko04613	Neutrophil extracellular trap formation	Organismal Systems	Immune system	https://www.kegg.jp/kegg-bin/show_pathway?map04613	1	JAA97901.1:K05692
ko04670	Leukocyte transendothelial migration	Organismal Systems	Immune system	https://www.kegg.jp/kegg-bin/show_pathway?map04670	1	JAA97901.1:K05692
ko00531	Glycosaminoglycan degradation	Metabolism	Glycan biosynthesis and metabolism	https://www.kegg.jp/kegg-bin/show_pathway?map00531	1	JAA97901.1:K05692
ko00603	Glycosphingolipid biosynthesis - globo and isoglobo series	Metabolism	Glycan biosynthesis and metabolism	https://www.kegg.jp/kegg-bin/show_pathway?map00603	1	JAA97901.1:K05692
ko00604	Glycosphingolipid biosynthesis - ganglio series	Metabolism	Glycan biosynthesis and metabolism	https://www.kegg.jp/kegg-bin/show_pathway?map00604	1	JAA97901.1:K05692
ko00513	Various types of N-glycan biosynthesis	Metabolism	Glycan biosynthesis and metabolism	https://www.kegg.jp/kegg-bin/show_pathway?map00513	1	XP_013929631.1:K02927
ko00511	Other glycan degradation	Metabolism	Glycan biosynthesis and metabolism	https://www.kegg.jp/kegg-bin/show_pathway?map00511	1	JAA97901.1:K05692
ko01100	Metabolic pathways	Metabolism	Global and overview maps	https://www.kegg.jp/kegg-bin/show_pathway?map01100	1	JAA97901.1:K05692
ko04120	Ubiquitin mediated proteolysis	Genetic Information Processing	Folding, sorting and degradation	https://www.kegg.jp/kegg-bin/show_pathway?map04120	1	JAA97901.1:K05692
ko04714	Thermogenesis	Organismal Systems	Environmental adaptation	https://www.kegg.jp/kegg-bin/show_pathway?map04714	1	JAA97901.1:K05692
ko00190	Oxidative phosphorylation	Metabolism	Energy metabolism	https://www.kegg.jp/kegg-bin/show_pathway?map00190	1	JAA97901.1:K05692
ko04921	Oxytocin signaling pathway	Organismal Systems	Endocrine system	https://www.kegg.jp/kegg-bin/show_pathway?map04921	1	JAA97901.1:K05692
ko04919	Thyroid hormone signaling pathway	Organismal Systems	Endocrine system	https://www.kegg.jp/kegg-bin/show_pathway?map04919	1	JAA97901.1:K05692
ko04971	Gastric acid secretion	Organismal Systems	Digestive system	https://www.kegg.jp/kegg-bin/show_pathway?map04971	1	JAV01886.1:K02582
ko04270	Vascular smooth muscle contraction	Organismal Systems	Circulatory system	https://www.kegg.jp/kegg-bin/show_pathway?map04270	1	XP_013929631.1:K02927
ko04510	Focal adhesion	Cellular Processes	Cellular community - eukaryotes	https://www.kegg.jp/kegg-bin/show_pathway?map04510	1	JAA97901.1:K05692
ko04530	Tight junction	Cellular Processes	Cellular community - eukaryotes	https://www.kegg.jp/kegg-bin/show_pathway?map04530	1	JAV01886.1:K02582
ko04520	Adherens junction	Cellular Processes	Cellular community - eukaryotes	https://www.kegg.jp/kegg-bin/show_pathway?map04520	1	YP_002317299.1:K03879
ko04810	Regulation of actin cytoskeleton	Cellular Processes	Cell motility	https://www.kegg.jp/kegg-bin/show_pathway?map04810	1	YP_002317299.1:K03879
ko04210	Apoptosis	Cellular Processes	Cell growth and death	https://www.kegg.jp/kegg-bin/show_pathway?map04210	1	YP_002317299.1:K03879
ko05412	Arrhythmogenic right ventricular cardiomyopathy	Human Diseases	Cardiovascular disease	https://www.kegg.jp/kegg-bin/show_pathway?map05412	1	JAA97901.1:K05692
ko05414	Dilated cardiomyopathy	Human Diseases	Cardiovascular disease	https://www.kegg.jp/kegg-bin/show_pathway?map05414	1	JAA97901.1:K05692
ko05418	Fluid shear stress and atherosclerosis	Human Diseases	Cardiovascular disease	https://www.kegg.jp/kegg-bin/show_pathway?map05418	1	XP_013929631.1:K02927
ko05410	Hypertrophic cardiomyopathy	Human Diseases	Cardiovascular disease	https://www.kegg.jp/kegg-bin/show_pathway?map05410	1	YP_002317299.1:K03879
ko05416	Viral myocarditis	Human Diseases	Cardiovascular disease	https://www.kegg.jp/kegg-bin/show_pathway?map05416	1	JAA97901.1:K05692
ko05415	Diabetic cardiomyopathy	Human Diseases	Cardiovascular disease	https://www.kegg.jp/kegg-bin/show_pathway?map05415	1	JAA97901.1:K05692
ko00500	Starch and sucrose metabolism	Metabolism	Carbohydrate metabolism	https://www.kegg.jp/kegg-bin/show_pathway?map00500	1	JAA97901.1:K05692
ko00520	Amino sugar and nucleotide sugar metabolism	Metabolism	Carbohydrate metabolism	https://www.kegg.jp/kegg-bin/show_pathway?map00520	1	JAA97901.1:K05692
ko05225	Hepatocellular carcinoma	Human Diseases	Cancer: specific types	https://www.kegg.jp/kegg-bin/show_pathway?map05225	1	JAV01886.1:K02582
ko05208	Chemical carcinogenesis - reactive oxygen species	Human Diseases	Cancer: overview	https://www.kegg.jp/kegg-bin/show_pathway?map05208	1	YP_002317299.1:K03879
ko05205	Proteoglycans in cancer	Human Diseases	Cancer: overview	https://www.kegg.jp/kegg-bin/show_pathway?map05205	1	YP_002317299.1:K03879
